# Supplementary material for: A severe myopathy case in aged patient treated with high statin dosage
Source: Toxicol Rep. 2017 Aug 1;4:438–40. doi: 10.1016/j.toxrep.2017.07.009 (PMC5615159; doi:10.1016/j.toxrep.2017.07.009)
Supplement: Supplementary file 1 [file mmc1.csv]

	08.02.17	08.02.17	09.02.17	09.02.17	10.02.17	11.02.17	11.02.17
CPK (U/L)	8080	15439	24803	27021	35703	111660	124095
Mioglobin (ng/ml)	4219				4109	4009
CK-mass (ng/ml)	20	33,9	40,3	40,12	53	127	147
Creatinine mg/dL	2.96	3.12	2.96	2.95	2.96	2.79
LDH (U/L)		381	535	519	681	2105
AST/(U/L)	575	565	485	455	599	1521	2141
ALT (U/L)	122	113	82	128	179	343	413
